# Supplementary material for: Intervention mechanism of healthcare service goods based on social welfare maximization in China
Source: PLoS One. 2019 Mar 29;14(3):e0214655. doi: 10.1371/journal.pone.0214655 (PMC6440633; doi:10.1371/journal.pone.0214655)
Supplement: S1 File — (XLSX) [file pone.0214655.s001.xlsx]

## Sheet: Sheet1
basic parameter definition	numerical value			basic data for exponential distribution
the cost of each healthcare service goods	RMB369		Intervention mechanism	Social welfare	E[P(Q)]	s	Expected sales	Bd	Bs	μ(Bd )	Q
Pw	0.65
Pc	RMB239.8
the top subsidy for each customer	RMB145		JM	13.9	10	139	2.91	0	39.6	21.3	3.02
θ	BMB591		Ben. 1	13.6	9.6	139	2.9	0	45.4	21.3	3.11
v	RMB155		Ben. 2	13.6	9.6	139	2.9	0	45.4	21.3	3.11
			basic data for lognormal distribution
			cv=0.8	JM	23.26	19.35	133	4.59	2.32	39.6	12.8	4.52
				Ben. 1	17.91	18.56	149	4.32	0	45.4	11.3	4.63
				Ben. 2	19.29	17.26	145	4.13	1.92	45.4	10.1	4.21
			cv=0.8	JM	21.13	18.35	133	4.26	2.01	37.1	12.3	4.18
				Ben. 1	15.1	15.12	149	4.11	0	42.5	11	4.29
				Ben. 2	17.03	16.98	145	3.6	1.65	42.5	9.81	3.91
			cv=0.8	JM	19.89	17.91	133	4.12	1.95	36.9	10.91	4.01
				Ben. 1	13.55	15.39	149	3.99	0	40.11	9.82	4.15
				Ben. 2	16.3	14.99	145	3.45	1.32	40.09	8.62	4.32
